# Supplementary material for: Analysis of diverse double-strand break synapsis with Polλ reveals basis for unique substrate specificity in nonhomologous end-joining
Source: Nat Commun. 2022 Jul 1;13:3806. doi: 10.1038/s41467-022-31278-4 (PMC9249759; doi:10.1038/s41467-022-31278-4)
Supplement: Supplementary file 3 — Source Data [file 41467_2022_31278_MOESM3_ESM.xlsx]

## Sheet: Fig. 2b-c
			3min						10min						30min					60min
	Replicate 1	Replicate 2	Replicate 3	Replicate 4	Replicate 5	Replicate 6	Replicate 1	Replicate 2	Replicate 3	Replicate 4	Replicate 5	Replicate 6	Replicate 1	Replicate 2	Replicate 3	Replicate 4	Replicate 5	Replicate 6	Replicate 1	Replicate 2	Replicate 3	Replicate 4
DSB.A	64.97	75.15	70.71	73.28	79.93	76.55	92.8	99.08	93.68	96.8	99.09	99.12	99.71	99.99	99.99	100	100	100
DSB.B	30.41	49.35	46.24	27.51	42.11	56.27	54.41	87.16	79.75	52.79	78.17	89.64	78.67	99.81	96.91	70.83	97.61	99.5
DSB.C	21.22	17.22	17.54	16.03	17.93	16.47	40.99	41.63	43.85	38.56	43.84	37.39	65.96	69.97	74.46	66.01	73.65	64
DSB.D																			0.04	0.01	0.29	0.18
Figure 2b gel

## Sheet: Fig. 3f
Fraction +C on 2nt-overhang complementary ends
	Replicate 1	Replicate 2	Replicate 3		Panel 3f, left								Panel 3f, right
DKO	0.006476	0.010049	0.009166
wt	0.640773	0.666843	0.796182
dL1	0.626864	0.62065	0.549338
TLD	0.635634	0.570686	0.683954
K544A	0.722561	0.832629	0.794321
H541A	0.800505	0.792689	0.804889
K544A H541A	0.672494	0.770255	0.733257
	Replicate 1	Replicate 2	Replicate 3
DKO	0.021215	0.076689	0.017468
WT	0.772611	0.720369	0.646325
R538A	0.733268	0.679386	0.691549

## Sheet: Fig. 3h
Fraction + GC on blunt-end
					Panel 3h, left
	Replicate 1	Replicate 2	Replicate 3
DKO	0.089434	0.040279	0.022895
wt	0.619314	0.600383	0.605005
dL1	0.626864	0.62065	0.665032
TLD	0.101908	0.126042	0.086381
K544A	0.186011	0.169947	0.173086
H541A	0.488043	0.420637	0.517101
K544A H541A	0.167237	0.136368	0.144784
	Replicate 1	Replicate 2	Replicate 3
DKO	0.032268	0.03805	0.022292
WT	0.422545	0.42866	0.389474
R538A	0.066435	0.057275	0.106988
					Panel 3h, right
